# Supplementary material for: Conservation and Divergence of PEPC Gene Family in Different Ploidy Bamboos
Source: Plants (Basel). 2024 Aug 30;13(17):2426. doi: 10.3390/plants13172426 (PMC11397392; doi:10.3390/plants13172426)
Supplement: Supplementary file 1 [file plants-13-02426-s001.zip]

Archive with 9 entries (9 files):
- Figure S1. Multiple sequence alignment of PEPC proteins in P. edulis, D. latiflorus and Z. mays.pdf
- Figure S2. Multiple sequence alignment of PEPC proteins in P. edulis and D. brandisii.pdf
- Figure S3. Expression patterns of PhePEPCs in single cell transcriptome cell clusters of Moso bamboo basal roots.pdf
- Figure S4. RNA nucleic acid gel electrophoresis of different tissues of Moso bamboo seedlings treated with GA.pdf
- Figure S5. Numerical analysis of RNA integrity in different tissues of Moso bamboo seedlings treated with GA.pdf
- Figure S6. Melting curves analysis of PhePEPC6, PhePEPC7, PhePEPC9 in RT-PCR experiments after GA treatment.pdf
- Table S1 Physicochemical properties of proteins of PEPC gene family members of Bambooinae.xlsx
- Table S2 The KaKs values of homologous PEPC pairs in  Bambooinae.xlsx
- Table S3 The primer sequences used in this study.xlsx
