# Supplementary material for: Conservation and Divergence of PEPC Gene Family in Different Ploidy Bamboos
Source: Plants (Basel). 2024 Aug 30;13(17):2426. doi: 10.3390/plants13172426 (PMC11397392; doi:10.3390/plants13172426)
Supplement: Supplementary file 1 [file plants-13-02426-s001.zip › Table S1 Physicochemical properties of proteins of PEPC gene family members of Bambooinae.xlsx]

## Sheet: 竹亚科PEPC蛋白理化性质
Table S1 Physicochemical properties of proteins of PEPC gene family members of Bambooinae
Species	Gene ID	Gene name	Number of Amino Acid	Molecular Weight	Theoretical pI	Instability Index	Aliphatic Index	Grand Average of Hydropathicity	Mem_trans domain position	Sub-cellular localization
Olyra latifolia	Ola011736.1	OlaPEPC1	964	110196	5.63	43.51	91.79	-0.347	35-964	Cytoplasm
	Ola015930.1	OlaPEPC2	939	106022	6.11	40.23	85.64	-0.366	194-795	Chloroplast
	Ola027245.1	OlaPEPC3	940	106941	6.05	43.52	90.29	-0.345	23-940	Chloroplast
	Ola032195.1	OlaPEPC4	968	110059	5.89	48.65	88.01	-0.372	40-968	Cytoplasm
	Ola035773.1	OlaPEPC5	952	107737	5.74	44.71	88.26	-0.361	46-952	Cytoplasm
	Ola036724.1	OlaPEPC6	1024	115368	6.09	50.85	91.08	-0.287	82-1024	Extracellular
	Ola037488.1	OlaPEPC7	965	109785	5.88	44.15	90.87	-0.354	35-965	Vacuole
Phyllostachys edulis	PH02Gene00801.t1	PhePEPC1	966	110393	5.84	46.42	89.58	-0.373	37-966	Cytoplasm
	PH02Gene17585.t1	PhePEPC2	966	110098	5.69	44.95	89.28	-0.372	36-966	Cytoplasm
	PH02Gene19663.t2	PhePEPC3	1038	116535	6.45	53.83	92.75	-0.332	3-1038	Cytoplasm
	PH02Gene29716.t1	PhePEPC4	968	110268	5.81	50.05	87.7	-0.372	40-968	Cytoplasm
	PH02Gene29913.t2	PhePEPC5	969	110384	5.95	43.19	92.82	-0.342	39-969	Cytoplasm
	PH02Gene31612.t2	PhePEPC6	968	110201	5.66	49.89	88.3	-0.384	40-968	Cytoplasm
	PH02Gene31990.t1	PhePEPC7	998	112966	5.68	49.64	88.46	-0.332	70-998	Cytoplasm
	PH02Gene36093.t2	PhePEPC8	964	110015	5.57	44.53	91.18	-0.343	35-964	Cytoplasm
	PH02Gene37943.t1	PhePEPC9	697	79366.5	5.69	45.05	88.01	-0.387	2-692	Cytoplasm
	PH02Gene39326.t1	PhePEPC10	977	111048	5.9	45.82	87	-0.376	49-977	Cytoplasm
Dendrocalamus latiflorus	evm.model.FRAGSCAFF_100.401	DlmPEPC1	968	110252	5.87	49.27	87.5	-0.386	40-968	Plasma membrane
	evm.model.ORIGINAL_1149.23	DlmPEPC2	964	110186	5.75	44.98	91.89	-0.347	35-964	Cytoplasm
	evm.model.FRAGSCAFF_12.333	DlmPEPC3	969	110222	5.85	44.94	93.02	-0.345	39-969	Chloroplast
	evm.model.FRAGSCAFF_12.496	DlmPEPC4	969	110236	5.86	45.34	93.02	-0.345	39-969	Nucleus
	evm.model.FRAGSCAFF_124.226	DlmPEPC5	967	109981	5.91	48.79	87.99	-0.386	40-967	Cytoplasm
	evm.model.FRAGSCAFF_129.307	DlmPEPC6	1009	114232	5.94	49.95	87.49	-0.341	82-1009	Chloroplast
	evm.model.FRAGSCAFF_180.74	DlmPEPC7	968	110349	5.63	50.35	86.98	-0.406	41-968	Nucleus
	evm.model.FRAGSCAFF_196.156	DlmPEPC8	1009	114236	5.94	49.42	87.49	-0.338	82-1009	Chloroplast
	evm.model.FRAGSCAFF_21.130	DlmPEPC9	966	110286	5.92	44.3	89.78	-0.365	36-966	Chloroplast
	evm.model.FRAGSCAFF_221.143	DlmPEPC10	969	110067	5.85	43.69	93.53	-0.325	39-969	Nucleus
	evm.model.FRAGSCAFF_223.821	DlmPEPC11	966	110073	5.77	46.09	90.08	-0.356	36-966	Extracellular
	evm.model.FRAGSCAFF_268.262	DlmPEPC12	968	110138	5.91	49.1	87.2	-0.385	40-968	Cytoplasm
	evm.model.FRAGSCAFF_326.262	DlmPEPC13	1037	116259	6.2	53.78	92.93	-0.321	3-1037	Nucleus
	evm.model.FRAGSCAFF_355.146	DlmPEPC14	973	110516	6.02	44.75	87.86	-0.374	45-973	Mitochondrion
	evm.model.FRAGSCAFF_4.85	DlmPEPC15	968	110392	5.67	50.64	86.38	-0.412	41-968	Cytoplasm
	evm.model.FRAGSCAFF_449.135	DlmPEPC16	969	110127	5.85	43.54	93.53	-0.327	39-969	Cytoplasm
	evm.model.FRAGSCAFF_50.1087	DlmPEPC17	1485	164289	6.26	48.56	96.67	-0.184	451-1485	Plasma membrane
	evm.model.FRAGSCAFF_51.311	DlmPEPC18	966	110242	6.02	45.12	89.89	-0.361	36-966	Chloroplast
	evm.model.ORIGINAL_5104.52	DlmPEPC19	964	110006	5.71	45	91.89	-0.333	35-964	Mitochondrion
	evm.model.ORIGINAL_5305.67	DlmPEPC20	1041	116756	6.12	52.14	92.57	-0.333	3-1041	Cytoplasm
	evm.model.FRAGSCAFF_57.5	DlmPEPC21	973	110494	5.95	44.84	87.86	-0.374	45-973	Cytoplasm
Dendrocalamus brandisii	DhA02G009510.1	DhPEPC1	966	110315	5.87	43.98	89.98	-0.362	162-966	Cytoplasm
	DhA02G026270.1	DhPEPC2	1009	114030	5.99	49.97	87.5	-0.337	206-1009	Chloroplast
	DhA03G000590.1	DhPEPC3	1041	116756	6.12	52.14	92.57	-0.333	425-1041	Cytoplasm
	DhA03G021430.1	DhPEPC4	966	110088	5.75	44.77	89.97	-0.355	162-966	Cytoplasm
	DhA06G019020.1	DhPEPC5	974	111109	5.74	50.9	85.75	-0.425	41-974	Cytoplasm
	DhA08G020150.1	DhPEPC6	1009	114847	5.98	48.34	86.65	-0.379	41-974	Cytoplasm
	DhA12G000360.1	DhPEPC7	1037	116261	6.2	53.29	92.93	-0.318	418-1037	Cytoplasm
	DhA14G010050.1	DhPEPC8	973	110503	5.97	45.08	87.97	-0.375	171-973	Cytoplasm
	DhA17G012180.1	DhPEPC9	885	100697	5.71	43.64	94.35	-0.288	166-882	Cytoplasm
	DhA18G019210.1	DhPEPC10	967	109947	5.91	48.99	88.4	-0.385	166-967	Cytoplasm
	DhA21G007700.1	DhPEPC11	964	110006	5.71	45	91.89	-0.333	161-964	Cytoplasm
	DhA31G002730.1	DhPEPC12	969	110222	5.85	44.94	93.02	-0.345	166-969	Cytoplasm
	DhB02G009590.1	DhPEPC13	1056	120742	6.99	46.06	87.11	-0.368	252-1056	Chloroplast
	DhB02G025310.1	DhPEPC14	1009	114328	6.06	50.15	87.78	-0.341	206-1009	Chloroplast
	DhB03G000580.1	DhPEPC15	1053	115832	8.77	50.65	83.72	-0.511	425-770	Cytoplasm
	DhB03G018880.1	DhPEPC16	966	109955	5.71	44.72	90.07	-0.352	162-966	Cytoplasm
	DhB06G019210.1	DhPEPC17	968	110383	5.63	50.35	86.58	-0.407	166-968	Cytoplasm
	DhB08G019300.1	DhPEPC18	968	110204	5.87	49.63	88.01	-0.38	166-968	Cytoplasm
	DhB12G000340.1	DhPEPC19	1037	116275	6.2	53.29	92.93	-0.318	418-1037	Cytoplasm
	DhB14G009840.1	DhPEPC20	973	110513	5.97	45.15	87.86	-0.375	171-973	Cytoplasm
	DhB17G012570.1	DhPEPC21	969	110129	5.81	43.41	93.62	-0.326	166-969	Cytoplasm
	DhB18G015600.1	DhPEPC22	967	109947	5.91	48.99	88.4	-0.385	166-967	Cytoplasm
	DhB21G008310.1	DhPEPC23	964	110006	5.71	45	91.89	-0.333	161-964	Cytoplasm
	DhB31G002360.1	DhPEPC24	969	110192	5.9	44.94	93.32	-0.337	166-969	Cytoplasm
