# Supplementary material for: Conservation and Divergence of PEPC Gene Family in Different Ploidy Bamboos
Source: Plants (Basel). 2024 Aug 30;13(17):2426. doi: 10.3390/plants13172426 (PMC11397392; doi:10.3390/plants13172426)
Supplement: Supplementary file 1 [file plants-13-02426-s001.zip › Table S2 The KaKs values of homologous PEPC pairs in Bambooinae.xlsx]

## Sheet: Sheet1
Table S2 The Ka/Ks values of homologous PEPC pairs in Bambooinae
Sequence 1	Sequence 2	Ka	Ks	Ka/Ks
OlaPEPC1	PhePEPC5	0.0371852	0.686945	0.0541313
OlaPEPC1	PhePEPC8	0.0107124	0.186109	0.05756
OlaPEPC2	PhePEPC10	0.0530396	0.462688	0.114634
OlaPEPC3	PhePEPC1	0.021484	0.18955	0.113342
OlaPEPC3	PhePEPC2	0.0183899	0.193864	0.0948601
OlaPEPC3	PhePEPC6	0.0969209	1.87807	0.0516067
OlaPEPC3	PhePEPC7	0.168314	0	0
OlaPEPC3	PhePEPC10	0.110906	0	0
OlaPEPC4	PhePEPC4	0.0180511	0.225986	0.0798774
OlaPEPC4	PhePEPC6	0.0168983	0.236714	0.0713869
OlaPEPC4	PhePEPC7	0.149665	0	0
OlaPEPC4	PhePEPC10	0.0509398	1.05122	0.0484579
OlaPEPC6	PhePEPC4	0.155144	0	0
OlaPEPC6	PhePEPC6	0.157102	0	0
OlaPEPC6	PhePEPC7	0.0366901	0.218461	0.167949
OlaPEPC6	PhePEPC10	0.153372	1.17798	0.130199
OlaPEPC7	PhePEPC5	0.016267	0.202959	0.0801494
OlaPEPC7	PhePEPC9	0.0295566	0.248668	0.118859
DlmPEPC2	OlaPEPC1	0.0120929	0.195447	0.0618729
DlmPEPC2	PhePEPC5	0.0386147	0.620933	0.0621882
DlmPEPC2	PhePEPC8	0.0118607	0.105215	0.112727
DlmPEPC2	PhePEPC9	0.0384194	0.66231	0.0580082
DlmPEPC4	OlaPEPC1	0.0409944	0.659412	0.0621682
DlmPEPC4	OlaPEPC7	0.0209121	0.193559	0.10804
DlmPEPC4	PhePEPC5	0.0159811	0.118472	0.134893
DlmPEPC4	PhePEPC8	0.0374134	0.5842	0.064042
DlmPEPC4	PhePEPC9	0.0250438	0.149692	0.167302
DlmPEPC5	OlaPEPC4	0.0149238	0.225309	0.0662368
DlmPEPC5	OlaPEPC6	0.158052	3.92081	0.040311
DlmPEPC5	PhePEPC4	0.014614	0.0778235	0.187784
DlmPEPC5	PhePEPC6	0.0160012	0.14499	0.110361
DlmPEPC5	PhePEPC7	0.155112	0	0
DlmPEPC5	PhePEPC10	0.0482791	0.924594	0.0522165
DlmPEPC7	OlaPEPC4	0.0178104	0.247358	0.0720027
DlmPEPC7	PhePEPC4	0.0212764	0.139511	0.152507
DlmPEPC7	PhePEPC6	0.0178063	0.140312	0.126905
DlmPEPC7	PhePEPC7	0.157822	0	0
DlmPEPC7	PhePEPC10	0.0559976	0.940801	0.0595212
DlmPEPC8	OlaPEPC3	0.166412	0	0
DlmPEPC8	OlaPEPC4	0.145149	0	0
DlmPEPC8	OlaPEPC6	0.0398065	0.21219	0.187598
DlmPEPC8	PhePEPC1	0.168522	0	0
DlmPEPC8	PhePEPC4	0.147171	0	0
DlmPEPC8	PhePEPC6	0.147864	0	0
DlmPEPC8	PhePEPC7	0.0248845	0.118162	0.210596
DlmPEPC8	PhePEPC10	0.15061	1.18277	0.127337
DlmPEPC10	OlaPEPC1	0.0400545	0.654512	0.0611975
DlmPEPC10	OlaPEPC7	0.0172	0.221949	0.077495
DlmPEPC10	PhePEPC5	0.0141433	0.147529	0.095868
DlmPEPC10	PhePEPC8	0.0381448	0.600641	0.0635068
DlmPEPC10	PhePEPC9	0.0266791	0.186202	0.143281
DlmPEPC11	OlaPEPC3	0.0200618	0.187187	0.107175
DlmPEPC11	PhePEPC1	0.0146196	0.0911027	0.160473
DlmPEPC11	PhePEPC2	0.0104845	0.110865	0.0945698
DlmPEPC12	OlaPEPC4	0.0132097	0.188719	0.0699965
DlmPEPC12	OlaPEPC6	0.154017	0	0
DlmPEPC12	PhePEPC4	0.0150444	0.129711	0.115984
DlmPEPC12	PhePEPC6	0.0150467	0.133102	0.113046
DlmPEPC12	PhePEPC7	0.150705	0	0
DlmPEPC12	PhePEPC10	0.0498682	0.941234	0.0529817
DlmPEPC14	OlaPEPC4	0.0533824	1.09781	0.0486264
DlmPEPC14	OlaPEPC6	0.155677	1.08458	0.143536
DlmPEPC14	PhePEPC4	0.0575666	1.00321	0.0573825
DlmPEPC14	PhePEPC6	0.0579839	0.97637	0.0593872
DlmPEPC14	PhePEPC7	0.148326	1.00329	0.14784
DlmPEPC14	PhePEPC10	0.021129	0.191178	0.11052
DlmPEPC18	OlaPEPC3	0.0203002	0.205554	0.0987586
DlmPEPC18	PhePEPC1	0.0150782	0.119625	0.126046
DlmPEPC18	PhePEPC2	0.0111713	0.118554	0.0942295
DlmPEPC18	PhePEPC10	0.106031	0	0
DlmPEPC20	PhePEPC3	0.0183265	0.133864	0.136904
OlaPEPC4	OlaPEPC3	0.102342	1.94039	0.0527428
OlaPEPC4	OlaPEPC6	0.153902	0	0
PhePEPC2	PhePEPC1	0.012315	0.106068	0.116105
PhePEPC2	PhePEPC7	0.163865	0	0
PhePEPC4	PhePEPC10	0.0533482	0.960557	0.0555388
PhePEPC6	PhePEPC4	0.0164303	0.143559	0.11445
PhePEPC6	PhePEPC10	0.0530322	0.912969	0.0580877
PhePEPC7	PhePEPC1	0.168888	0	0
PhePEPC7	PhePEPC4	0.151729	0	0
PhePEPC7	PhePEPC6	0.151128	0	0
PhePEPC7	PhePEPC10	0.155136	1.08926	0.142423
PhePEPC8	PhePEPC5	0.0336132	0.606538	0.0554182
PhePEPC9	PhePEPC5	0.0234427	0.153145	0.153075
PhePEPC9	PhePEPC8	0.0324741	0.622504	0.0521669
DlmPEPC2	DlmPEPC4	0.0438814	0.601424	0.0729625
DlmPEPC2	DlmPEPC10	0.0419788	0.626557	0.0669992
DlmPEPC7	DlmPEPC5	0.0178396	0.143578	0.12425
DlmPEPC8	DlmPEPC5	0.148437	0	0
DlmPEPC8	DlmPEPC7	0.151238	0	0
DlmPEPC8	DlmPEPC12	0.145543	0	0
DlmPEPC8	DlmPEPC18	0.167153	0	0
DlmPEPC10	DlmPEPC4	0.0132217	0.138851	0.0952226
DlmPEPC11	DlmPEPC18	0.0132429	0.110894	0.119419
DlmPEPC12	DlmPEPC5	0.0118507	0.124303	0.0953379
DlmPEPC12	DlmPEPC7	0.0150364	0.13516	0.111248
DlmPEPC14	DlmPEPC5	0.0530299	0.94514	0.056108
DlmPEPC14	DlmPEPC7	0.0580615	0.974941	0.0595539
DlmPEPC14	DlmPEPC8	0.14687	1.09707	0.133875
DlmPEPC14	DlmPEPC12	0.05141	0.970095	0.0529948
DlmPEPC20	DlmPEPC17	0.0204578	0.154106	0.132751
