# Supplementary material for: Conservation and Divergence of PEPC Gene Family in Different Ploidy Bamboos
Source: Plants (Basel). 2024 Aug 30;13(17):2426. doi: 10.3390/plants13172426 (PMC11397392; doi:10.3390/plants13172426)
Supplement: Supplementary file 1 [file plants-13-02426-s001.zip › Table S3 The primer sequences used in this study.xlsx]

## Sheet: Sheet1
Table S3 The primer sequences used in this study
Primer Name	Primer Sequence F (5'-3')	Primer Sequence R (5'-3')
PhePEPC1-RT	TGGTGTTTGCCAAGGGTGAT	TGGCCAGCAACCTGTAGAAG
PhePEPC2-RT	TGGTGTTTGCCAAGGGTGAT	TGGCCAGCAACCTGTAGAAG
PhePEPC4-RT	CAAGGTCTCAGAGGGCGACA	AGAGCTCGTAGCACTCCTGC
PhePEPC5-RT	GGATCGATGAGCGTGTTCCT	CTGCCATCATTCTGGCAAGC
PhePEPC6-RT	AAGGTCTCCGAGGACGACAA	GAGAGCTCGTAGCACTCCTG
PhePEPC7-RT	TTCTCGCACATGCTCAACCT	TGGAACGTCTCGTCGATGTC
PhePEPC8-RT	TTGGACACAGACTCGCTTCC	TCGTGACCCTGAAGAATGGC
PhePEPC9-RT	ACGTCGTCAAGAATGGCTGT	TGTCAGCAGGTAACTCAGCG
PhePEPC10-RT	TTGTGCAGGAGTGCTACGAG	CATGTGGGAGAAGGAGCTGG
PhePEPC6-T	ATGGCAGCGCCCGTGG	CTAGCCTGTGTTCTGCATGCCG
PhePEPC6-2300-eGFP	GTTCATTTCATTTGGAGAGGACAGGATGGCAGCGCCCGTGG	TCGACTCTAGAGGATCCCCGGGTGCCTGTGTTCTGCATGCCG
